# Supplementary material for: Instant in-situ Tissue Repair by Biodegradable PLA/Gelatin Nanofibrous Membrane Using a 3D Printed Handheld Electrospinning Device
Source: Front Bioeng Biotechnol. 2021 Jul 28;9:684105. doi: 10.3389/fbioe.2021.684105 (PMC8355707; doi:10.3389/fbioe.2021.684105)
Supplement: Supplementary file 1 [file Data_Sheet_1.ZIP]

Archive with 3 entries (3 files):
- cover.stl
- handle.stl
- body.stl
